# Supplementary material for: The Microbiome of Seriola lalandi of Wild and Aquaculture Origin Reveals Differences in Composition and Potential Function
Source: Front Microbiol. 2017 Sep 26;8:1844. doi: 10.3389/fmicb.2017.01844 (PMC5622978; doi:10.3389/fmicb.2017.01844)
Supplement: Supplementary file 1 [file DataSheet1.XLSX]

## Sheet: Table S1
Microbiome ofSeriola lalandireveals differences in the composition and potential function associated to origin wild and aquaculture
Ramirez,C., Romero, J.
Supplementary Table S1: Details sequencing results and alpha diversity indexes
Sample	Reads	%GC	Number of post-filtered reads	Chao1	PD_whole_tree	simpson	shannon	Goods coverage
A1	92289	54	62820	400.8	15.48258	0.977808027484	6.37307103164	0.999617956065
A3	93830	54	68038	436.06	14.86316	0.977943771721	6.36455771368	0.999485581587
A5	91179	53	61948	351.09	13.37383	0.969942722151	6.09890396778	0.999612578291
A9	82803	54	56213	471.97	17.63418	0.979525389104	6.56876766058	0.999323999787
A10	81003	54	53746	468.58	17.27251	0.977224264549	6.49412352855	0.999367394783
W3	146499	49	51419	304.44	11.95846	0.899284339349	4.37080524639	0.999183181314
W4	173426	51	80584	305.39	13.36786	0.768160113959	3.25075821137	0.999453985903
W5	95479	54	61661	337.06	15.08766	0.968331641846	5.97808291018	0.999740516696
W8	128142	51	69802	298.17	13.50639	0.878072277056	3.98654457899	0.99941262428
W9	159810	51	65848	251.12	12.29392	0.871060984527	3.89040524414	0.999498845827

## Sheet: Table S2
Microbiome ofSeriola lalandireveals differences in the composition and potential function associated to origin wild and aquaculture
Ramirez,C., Romero, J.
Supplementary Table S2: Percentage of relative abundance the family associated to origin wild and aquaculture (Families comprising of ≥ 0.5% are shown)
#OTU ID	A1	A3	A5	A9	A10	W3	W4	W5	W8	W9
p__Actinobacteria;c__Actinobacteria;o__Actinomycetales;f__Brevibacteriaceae	2.0%	3.3%	0.9%	3.1%	1.6%	0.0%	0.0%	1.0%	0.0%	0.0%
p__Actinobacteria;c__Actinobacteria;o__Actinomycetales;f__Corynebacteriaceae	1.8%	1.2%	0.9%	1.4%	0.6%	0.1%	0.0%	0.1%	0.0%	0.0%
p__Actinobacteria;c__Actinobacteria;o__Actinomycetales;f__Dermabacteraceae	1.8%	1.2%	0.5%	1.1%	1.1%	0.0%	0.0%	0.5%	0.0%	0.0%
p__Actinobacteria;c__Actinobacteria;o__Actinomycetales;f__Dietziaceae	1.0%	0.7%	0.4%	0.6%	0.3%	0.5%	0.0%	1.0%	0.1%	0.0%
p__Actinobacteria;c__Actinobacteria;o__Actinomycetales;f__Intrasporangiaceae	0.0%	0.0%	0.0%	0.0%	0.0%	0.0%	0.0%	0.1%	0.0%	0.0%
p__Actinobacteria;c__Actinobacteria;o__Actinomycetales;f__Microbacteriaceae	0.4%	0.7%	0.2%	0.7%	0.7%	0.6%	0.1%	0.8%	0.3%	0.0%
p__Actinobacteria;c__Actinobacteria;o__Actinomycetales;f__Micrococcaceae	9.7%	8.5%	4.5%	8.3%	5.3%	1.3%	0.7%	27.2%	4.0%	1.5%
p__Bacteroidetes;c__Flavobacteriia;o__Flavobacteriales;f__Flavobacteriaceae	0.0%	0.0%	0.0%	0.0%	0.0%	0.1%	0.3%	0.1%	0.2%	1.0%
p__Firmicutes;c__Bacilli;o__Bacillales;f__Bacillaceae	5.0%	5.0%	2.1%	5.4%	4.7%	0.0%	0.0%	0.1%	0.0%	0.0%
p__Firmicutes;c__Bacilli;o__Bacillales;f__Paenibacillaceae	0.4%	0.4%	0.4%	0.5%	0.3%	0.0%	0.0%	0.0%	0.0%	0.0%
p__Firmicutes;c__Bacilli;o__Bacillales;f__Planococcaceae	5.8%	3.7%	6.3%	3.3%	4.0%	0.2%	0.0%	2.4%	0.0%	0.0%
p__Firmicutes;c__Bacilli;o__Bacillales;f__Staphylococcaceae	14.7%	14.3%	4.8%	12.9%	11.0%	0.2%	0.0%	4.0%	0.1%	0.1%
p__Firmicutes;c__Bacilli;o__Lactobacillales;f__Aerococcaceae	2.5%	3.6%	1.5%	2.0%	2.4%	0.1%	0.0%	0.2%	0.0%	0.0%
p__Firmicutes;c__Bacilli;o__Lactobacillales;f__Carnobacteriaceae	1.7%	1.9%	2.0%	1.6%	2.1%	0.2%	0.4%	1.7%	0.7%	0.3%
p__Firmicutes;c__Bacilli;o__Lactobacillales;f__Enterococcaceae	0.0%	0.0%	0.0%	0.0%	0.1%	0.0%	0.0%	1.0%	0.0%	0.0%
p__Firmicutes;c__Bacilli;o__Lactobacillales;f__Lactobacillaceae	4.3%	5.0%	0.8%	2.8%	1.1%	0.0%	0.0%	0.2%	0.1%	0.0%
p__Firmicutes;c__Bacilli;o__Lactobacillales;f__Leuconostocaceae	2.2%	2.4%	1.3%	2.3%	1.0%	0.0%	0.0%	0.3%	0.0%	0.0%
p__Firmicutes;c__Bacilli;o__Lactobacillales;f__Streptococcaceae	0.5%	0.4%	0.3%	2.3%	0.3%	0.0%	0.0%	0.7%	0.1%	0.0%
p__Firmicutes;c__Clostridia;o__Clostridiales;f__Clostridiaceae	4.5%	3.4%	2.7%	4.3%	4.2%	0.0%	0.0%	0.1%	0.0%	0.0%
p__Firmicutes;c__Clostridia;o__Clostridiales;f__Peptostreptococcaceae	1.6%	1.6%	0.7%	1.9%	3.1%	0.0%	0.0%	0.2%	0.0%	0.0%
p__Firmicutes;c__Clostridia;o__Clostridiales;f__[Tissierellaceae]	0.7%	0.7%	0.3%	0.9%	0.8%	0.0%	0.0%	0.0%	0.0%	0.0%
p__Proteobacteria;c__Alphaproteobacteria;o__Rhodobacterales;f__Rhodobacteraceae	0.6%	0.8%	1.4%	0.8%	1.2%	0.4%	0.1%	1.8%	0.2%	0.1%
p__Proteobacteria;c__Alphaproteobacteria;o__Sphingomonadales;f__Erythrobacteraceae	3.0%	3.3%	10.2%	2.0%	1.7%	0.8%	0.1%	2.0%	1.7%	0.5%
p__Proteobacteria;c__Betaproteobacteria;o__Burkholderiales;f__Comamonadaceae	0.3%	0.0%	1.3%	0.2%	0.1%	0.1%	0.1%	0.3%	0.2%	0.1%
p__Proteobacteria;c__Betaproteobacteria;o__Burkholderiales;f__Oxalobacteraceae	1.4%	2.0%	5.2%	2.3%	1.3%	0.0%	0.0%	0.7%	0.2%	0.1%
p__Proteobacteria;c__Gammaproteobacteria;o__Alteromonadales;f__Shewanellaceae	0.0%	0.3%	0.1%	0.0%	0.0%	2.3%	58.3%	0.4%	13.7%	39.2%
p__Proteobacteria;c__Gammaproteobacteria;o__Enterobacteriales;f__Enterobacteriaceae	0.0%	0.2%	0.6%	0.1%	0.5%	0.1%	0.3%	0.1%	0.3%	0.4%
p__Proteobacteria;c__Gammaproteobacteria;o__Pseudomonadales;f__Moraxellaceae	0.3%	0.7%	24.7%	1.8%	23.0%	63.2%	26.0%	27.4%	71.5%	47.9%
p__Proteobacteria;c__Gammaproteobacteria;o__Pseudomonadales;f__Pseudomonadaceae	0.2%	0.1%	0.4%	0.2%	0.2%	6.0%	8.1%	0.5%	3.0%	4.2%
p__Proteobacteria;c__Gammaproteobacteria;o__Vibrionales;f__Pseudoalteromonadaceae	0.1%	0.0%	0.0%	0.0%	0.0%	2.9%	0.1%	0.0%	0.0%	0.3%
p__Proteobacteria;c__Gammaproteobacteria;o__Vibrionales;f__Vibrionaceae	0.1%	0.2%	1.3%	0.6%	0.6%	16.8%	0.3%	1.4%	0.1%	2.2%

## Sheet: Table S3
Microbiome ofSeriola lalandireveals differences in the composition and potential function associated to origin wild and aquaculture
Ramirez,C., Romero, J.
Supplementary Table S3: The Nearest Sequenced Taxon Index (NSTI) scores as reported by the PICRUst
Sample	Metric	Value
A1	Weighted NSTI	0.0410886583501
A3	Weighted NSTI	0.0421446160459
A5	Weighted NSTI	0.0557352775922
A9	Weighted NSTI	0.0413068791466
A10	Weighted NSTI	0.0473112897085
W3	Weighted NSTI	0.0512652969254
W4	Weighted NSTI	0.048855330186
W5	Weighted NSTI	0.0494980290747
W8	Weighted NSTI	0.0545802896247
W9	Weighted NSTI	0.0527159808848
	mean	0.0484502
	SD	0.00542

## Sheet: Table S4
Microbiome ofSeriola lalandireveals differences in the composition and potential function associated to origin wild and aquaculture
Ramirez,C., Romero, J.
Supplementary Table S4:Ingredients and nutrients of the diet
	Feed of aquaculture Seriola	Common prey of wild Seriola (***)
	artificial diet (*)	anchovy	sardine	shrimp	squid	(**)
Crude Protein %	0.6598	0.841667	0.745536	0.781893	0.730594
Crude fat %	0.1272	0.1	0.0892857	0.0452675	0.0639269
Carbohydrates %	0.1653	0	0	0.0823045	0.141553
Ash %	0.0477	0.0583333	0.165179	0.090535	0.0639269
(*)	Data from Rodrigo Rojas; no commercial diet prepared in U. Católica del Norte
(**)	Sidwell, V. D., Foncannon, P. R., Moore, N. S., & Bonnet, J. C. (1974). Composition of the edible portion of raw (fresh or frozen) crustaceans, finfish, and mollusks. 1. Protein, fat, moisture, ash, carbohydrate, energy values, and cholesterol. Marine Fisheries Review, 36, 21–35.
(***)	African, W. (1970). Bony fishes. Habitat, 64–68. ftp://ftp.fao.org/docrep/fao/008/t0438e/T0438E14.pdf
